# Supplementary material for: The effectiveness of interventions targeting the stigma of mental illness at the workplace: a systematic review
Source: BMC Psychiatry. 2016 Jan 6;16:1. doi: 10.1186/s12888-015-0706-4 (PMC4704270; doi:10.1186/s12888-015-0706-4)
Supplement: Additional file 1: — Appendix. Primary search strategy for MEDLINE. Primary search strategy for PsycINFO. Selection criteria (inclusion & exclusion). (XLSX 15 kb) [file 12888_2015_706_MOESM1_ESM.xlsx]

## Sheet: SearchStrategy & Selection Crit
Appendix
Primary search strategy for MEDLINE
Step	Search Statement
1	Stereotyping/
2	(stereotyp* or stigma* or label* or negative image* or ignoran* or misconception* or misperception* or literacy or ((public* or community or social or popular) adj perception*)).tw.
3	Stigma or stigmas or stigmatiz* or stereotyp* or antistigma* or labelling or (social adj2 (accept* or approv*)).mp.
4	Social perception/
5	Public opinion/
6	Prejudice/
7	Exp attitude/
8	((public* or community or social or popular) adj attitude*).tw.
9	(((negative or positive or chang*) adj3 attitude*) or prejudice* or hostil* or intoleran*).tw.
10	Social distance/
11	Rejection psychology/
12	(rights or discriminat* or marginali* or rejecting behaviour or injustice* or (social adj (distance or justice or rejection or acceptance or exclusion or inclusion))).tw.
13	Shame/
14	“discrimination (psychology)”/
15	Judgment/
16	Or/1-15
17	Mental health/
18	Mental health services/
19	Exp mental disorders/
20	Mentally ill persons/
21	((mental* or psychiatry* or psychological* or developmental* or learning or substance*) adj (ill* or disorder* or disease* or distress* or disab* or problem* or health* or well-being or wellbeing or patient* or treatment or counseling or retardation)).tw.
22	((chronic* or severe* or mild* or moderate* or serious* or persistent) adj (mental* or psychiatr* or psychological*)).tw.
23	(emotional adj3 (disorder* or problem*)).tw.
24	(psychos#s or psychotic* or schizo* or depression or depressive or bipolar or mania or manic or obsessi* or panic or phobic or phobia or anorexi* or bulimi* or borderline or narcissis* or personality adj1 disorder or self injur* or self harm or dementia or substance abuse).tw.
25	Occupational health/
26	Occupational health services/
27	Or/17-26
28	Employment/
29	Employment, supported/
30	Personnel downsizing/
31	Unemployment/
32	Workplace/
33	Occupations/
34	Exp occupations/
35	Exp occupational groups
36	OR/28-35
37	Exp evaluation studies as topic/
38	Health education/ or patient education as topic/ or exp teaching/
39	Health promotion/ or healthy people programs/
40	Program Development/
41	Interviews as a topic/ or focus groups/ or narration/ or questionnaires/ or self report/
42	Attitude/ or attitude of health personnel/ or attitude to health/ or health knowledge, attitudes, practice/ or public opinion/
43	Inservice training/ or staff development/
44	(campaign* or initiative* or aware* or program* or train* or workshop* or intervene* or seminar* or curriculum* or (booster adj2 session*) or strategy* or implement* or course* or symposi* or coach* or mentor* or blitz* or policy or policies or guideline* or recommend* or standard*).mp.
45	OR/37-44
46	16 AND 27 AND 36 AND 45
47	exp HIV/
48	primary prevention studies OR clinical trial, phase 1/ OR clinical trial, phase 2/ OR ecologic studies OR case reports/ OR case series OR exp Cross-Sectional Studies/ OR Qualitative Research/ OR exp Review/ OR Literature review as topic/
49	(Child OR Adolescent).mp.
50	mouse OR mice OR rat OR rats OR rabbit OR rabbits OR guinea?pig* OR animal model* OR chicken
51	Exp dementia/
52	Smok*.mp.
53	exp Substance-related disorders/
54	Nurs*.mp.
55	Care*.mp.
56	Psychiatrist*.mp.
57	Physical*.mp.
58	47 OR 48 OR 49 OR 50 OR 51 OR 52 OR 53 OR 54 OR 55 OR 56 OR 57
59	46 NOT 58
60	limit 59 to (yr="2004 -Current" and (english or german or portuguese or spanish) and journal article)
	Total number of records found in MEDLINE
Primary search strategy for PsycINFO
Step	Search Statement
1	Stigma/
2	labelling/
3	exp prejudice/
4	social acceptance/ or social approval/
5	exp social discrimination/
6	exp social perception/
7	stereotyped attitudes/
8	shame/
9	discrimination/ or disability discrimination/
10	judgment/
11	fairness/
12	(stigma or stigmas or stigmatiz* or stereotyp* or antistigma* or labelling or (social adj2 (accept* or approv*))).mp.
13	health services accessibility/ or treatment barriers/
14	Or/1-13
15	Exp mental disorders/
16	psychiatric patients/
17	psychiatric symptoms/
18	“recovery (disorders)”/
19	“relapse (disorders)”/
20	work related illnesses/
21	mental health/
22	well being/
23	Or/15-22
24	exp occupations/
25	employment history/
26	occupational adjustment/
27	exp occupational tenure/
28	exp personnel/
29	exp professional personnel/
30	working women/
31	exp employment status/
32	employability/
33	reemployment/
34	supported employment/
35	occupational health/
36	“industrial and organizational psychology”/
37	exp working conditions/
38	unemployment/
39	personnel termination/
40	downsizing/
41	workplace*.mp.
42	“quality of work life”/
43	occupational stress/
44	organizational climate/
45	OR/24-44
46	“mental illness (attitudes toward)”/
47	mental health program evaluation/ or mental health programs/
48	exp community mental health training/ or mental health inservice training/ or inservice training/ or professional development/
49	exp program development/
50	exp program evaluation/
51	health promotion/
52	exp health education/ or health knowledge/ or health literacy/ or social marketing/ or client education/ or (health adj2 people adj2 program*).mp.
53	structured clinical interview/ or interviews/ or exp psychodiagnostic interview/ or interviewers/ or interviewing/ or qualitative research/ or questioning/ or narratives/ or “life review”/ or narrative therapy/ or storytelling/ or (focus adj2 group*).mp.
54	health attitudes/or attitudes/ or exp “disabled (attitudes toward)”/ or exp employee attitudes/ or employer attitudes/ or health attitudes/ or exp health personnel attitudes/ or occupational attitudes/ or public opinion/ or “work (attitude toward)”/ or attitude measurement/ or exp attitude measures/.mp.
55	(campaign* or initiative* or aware* or program* or train* or intervene* or workshop* or seminar* or curriculum* or (booster adj2 session*) or strategy* or implement* or course* or symposi* or coach* or mentor* or blitz* or policy or policies or guideline* or recommend* or standard*).mp.
56	questionnaires/ or mail surveys/ or exp surveys/ or telephone surveys/ or questionnaire*.mp.
57	OR/46-56
58	14 AND 23 AND 45 AND 57
59	exp HIV/
60	Surveys/ or Case Report/ or Literature Review/ primary prevention studies or phase I studies or phase II studies or ecologic studies or Cross-Sectional* or case series or economic evaluations or qualitative* or systematic review
61	(Child OR Adolescent).mp.
62	mouse OR mice OR rat OR rats OR rabbit OR rabbits OR guinea?pig* OR animal model* OR chicken
63	Exp dementia/
64	Tobacco Smoking.mp.
65	exp drugs/
66	Exp nurses/
67	Caregivers or caregiver burden
68	Exp physical illness (attitudes toward)
69	50 OR 60 OR 61 OR 62 OR 63 OR 64 OR 65 OR 66 OR 67 OR 68
70	58 NOT 69
71	limit 70 to (yr="2004 -Current" and (english or german or portuguese or spanish) and journal article)
	Total number of records found in PSYCINFO
Selection Criteria
a) Inclusion criteria:
- Study population: Adults (18-65 years) of the working population
- Study design: randomized controlled trials and quasi-experiments.
- Workplace interventions targeting mental illness stigma or any of the three subcomponents of stigma (knowledge, prejudice, discrimination) regardless of their outcome measures
- Studies published in a scientific journal and written in English or German or Spanish or Portuguese.
- Studies published between 2004 and 2014 in order to identify the most recent publications.
b) Exclusion criteria:
- Participants not in employment or of the general public or those that fall out of the age range
- Study design: longitudinal cohort studies, primary prevention studies, phase I and II study, ecologic studies, case reports, case series, cross-sectional studies, qualitative studies, economic evaluations.
- Interventions that aim to reduce self-stigma in clinical patients as well as studies in which mental health carers of those are targeted.
- Unpublished studies, book chapters, dissertations, commentaries, letters to the editors, editorials, conference reports.
- Articles written in a language other than English or German or Spanish or Portuguese, if published before 2004.
