# Supplementary material for: The effectiveness of interventions targeting the stigma of mental illness at the workplace: a systematic review
Source: BMC Psychiatry. 2016 Jan 6;16:1. doi: 10.1186/s12888-015-0706-4 (PMC4704270; doi:10.1186/s12888-015-0706-4)
Supplement: Additional file 2: Table S1. — Overview of study characteristics of included studies. (XLSX 15 kb) [file 12888_2015_706_MOESM2_ESM.xlsx]

## Sheet: Table 1
Additional file 2: Table S1: Overview of study characteristics of included studies
Reference	Intervention	Target	Participants	Setting/ Type of Workplace	Outcomes	Study design	Assessment time points	Control group	Quality	Other notes
Svensson & Hansson (2014) Sweden	Mental Health First Aid Duration: 12 h course (6h per day)	Knowledge Attitudes Behavior	Managers	Public sector	Knowledge: improvements in knowledge on mental illness* Attitudes: limited effect for change in attitudes (significant positive change only with regards to personal stigma and becoming a neighbor of a depressed person) Behavior: improved readiness to provide help in mental health situations*	Randomized controlled trial	3 Time points: pre, 6 months post, 2 years follow-up. Improvements were to a great extent maintained	Yes	Allocation done by using a computer-generated randomization list Withdrawals: Of 406 participants, 64 in the experimental group and 65 in the control group did not complete the 6 months post questionnaire. 50% response rate for 2 year follow-up. Risk of bias: Low
Krameddine et al. (2013) Canada	Role Plays Duration: 1 day	Behavior	Police officers	Public sector Edmonton Police Service	Knowledge: increase in recognition of mental health issues*, mental illness knowledge per se did not improve significantly Attitudes: no changes in attitudes Behavior: improvements in direct and indirect measurements of behaviour*	quasi-experimental	2 Time points: pre & 6 months post measurement	No	Allocation n/a Withdrawals: Of 663 police officers, 312 completed baseline assessments and 372 completed 6 months post assessments. Of these, 170 police officers completed both assessments. Risk of bias: high	Cost-effectiveness of training established
Hossain et al. (2009) Australia	Mental Health First Aid Duration: 12h course	Knowledge Attitudes Behavior	Advisory and Extension Agents	Public sector Department of Primary Industries & Fisheries, the Department of Natural Resources & Water, the Queensland Murray Darling Committee, AgForce and the Condamine Alliance	Knowledge: improved* Attitudes: more positive* Behavior: increased confidence in helping someone with a mental health problem*. Social distance results are equivocal.	quasi-experimental	2 Time points: pre & 6 months post measurement	No	Allocation: organizations solicited self-nomination from their staff. Non-random allocation to two groups due to ongoing job commitments Withdrawals: None. Risk of bias: high
Massey (2010) Canada	Mental Health First Aid Duration: 12h course	Knowledge Attitudes Behavior	Student Affairs Staff	Public sector Queen's University	Knowledge: improvements in knowledge of mental ill health and increased recognition of mental health conditions in social interactions, recognition of more people with mental health problems* Attitudes: no change in openness toward individuals with mental health conditions Behavior: increased confidence to help in mental health situations*	quasi-experimental	2 Time points: pre & post measurement, no follow-up.	Yes	Allocation: voluntary participants; self-identified. Outcome assessment not blinded Withdrawals: Of 500 email surveys sent each time, 215 pre-assessments and 176 post-assessments were completed. 84 participants completed both surveys. Risk of bias: high
Kitchener & Jorm (2004) Australia	Mental Health First Aid Duration: 12h course	Knowledge Attitudes Behavior	Employees in two large government departments	Public sector General government	Knowledge: no significant differences between intervention and control group in terms of recognizing the correct disorder in a vignette Attitudes: improved concordance with health professionals about treatments*, reduced social distance (especially for depression)* Behavior: improvements in confidence to provide help to others and greater likelihood of advising people to seek professional help* P…	Randomized controlled trial	2 Time points: pre & 5 months post measurement.	Yes	Allocation: random assignment to training or wait-list condition using a computer-generated randomization list Withdrawals: 18 of 146 participants assigned to receive MHFA training did not complete the whole course. 39 out of 146 participants in the intervention group did not complete follow-up questionnaires, compared to only 22 out of 155 in the control group. Risk of bias: low
Luong et al. (2013) unpublished; not peer-reviewed Canada	Online training & discussion groups Duration: 2:15h	Attitudes	Supervisors	No information	Attitudes: no change in overall score concerning stigmatizing attitudes, however specific items significantly improved. Supervisors overall scores showed significantly less stigmatizing attitudes at follow-up*	quasi-experimental	3 Time points: pre, post measurement and 3 months follow-up. 41% of respondents' scores became less stigmatizing post program and dropped only to 36% at follow-up.	No	Allocation n/a Outcome assessment not blinded Withdrawals: Of 551 total participants, 271 completed the pre-survey. Of those 271, 171 completed the post-survey and of those 171, 139 completed the follow-up survey. The number of surveys completed at all three stages was 73. Risk of bias: high
Gould et al. (2007) United Kingdom	Trauma Risk Managament (TRiM) Duration: 2.5 days	Attitudes	UK Armed forces; different divisions	Public sector UK Armed Forces	Attitudes: improvements in attitudes about PTSD*, stress* and help-seeking from TRiM-trained personnel* but not from normal military support networks General mental health: non-significant effect	quasi-experimental	3 Time points: pre, post measurement and 1 month follow-up.	Yes	Allocation: randomization was not possible for operational reasons; certain units had already been identified for training Withdrawals: 97% of the trained sample completed the post-survey. Of 124 total participants, follow-up data were collected on 66% of the training group and 74% on the control group. The drop-out rate was distributed relatively equally between the groups. Risk of bias: moderate
Stuart et al. (2013) unpublished; not peer-reviewed Canada	Online Training Duration: 1h	Attitudes Behavior	Staff at Student Support Services	Public sector Algonquin College	Attitudes: decrease in stigmatizing attitudes* Behavior: improved confidence in identifying and talking to students with mental health problems*	quasi-experimental	2 Time points: pre & post measurement, no follow-up.	No	Allocation n/a Withdrawals: Of 219 total participants, 219 completed the pre-test survey and 134 completed the post-test survey. Due to these great losses, pre & post test surveys were treated as two independent surveys. Risk of bias: high
Knifton & Quinn (2009) United Kingdom	Anti-Stigma Workshop Duration: 6h	Knowledge Attitudes Behavior	Participants from workplaces that are of importance to people who experience mental health problems	Public sector Benefits, housing, employment and voluntary sector agencies	Knowledge: improved* Attitudes: change was more complex with an overall significant improvement in attitudes, particularly in relation to unpredictability* and recovery, but not dangerousness Behavior: social distance had significant improvements in relation to moderate social contact only*	quasi-experimental	2 Time points: pre & 1 week post measurement, no follow-up.	No	Allocation n/a Outcome assessment not blinded Withdrawals: Baseline questionnaires were completed by 137 of the participants, and follow-up data at 1 week was collected from 63 participants. Those who have experienced mental health problems were more likely to complete follow-up surveys. Risk of bias: high	This group of participants is not intended to be representative of the wider population as there is evidence that staff working with people with mental health problems may have more negative attitudes.
Nishiuchi et al. (2007) Japan	Psychoeducation Duration: 4h	Knowledge Attitudes Behaviour	Supervisors	Private sector Sake brewery	Knowledge: improved* Attitudes: no change in attitudes Behavior: the intervention effect was marginally significant	Randomized controlled trial	3 Time points: pre, 3 months post measurement and 6 months follow-up.	Yes	Allocation: a simple random allocation was undertaken of all eligible supervisors to either intervention or control group Withdrawals: response rates for the intervention group were 100%, 100% and 96% and 100%, 100% and 95% for the control group. Risk of bias: low
Compton et al. (2006) USA	Crisis Intervention Training (CIT) Duration: 40h (1h on schizophrenia)	Knowledge Attitudes	Police officers	Public sector Police Service	Knowledge: greater knowledge about schizophrenia* Attitudes: improved attitudes regarding aggressiveness among individuals with schizophrenia*, decreased social distance* and police officers became more supportive of treatment programs for schizophrenia*	quasi-experimental	2 Time points: pre & post measurement, no follow-up.	No	Allocation: n/a Withdrawals: Of about 180 participants in total, complete pre & post test data were available for 159 officers. Risk of bias: high
Moffitt et al. (2014) United Kingdom	Compare effectiveness of three types of anti-stigma interventions Duration: 2-Day Training Course (LWW), Mental Health First Aid (MHFA) 12h course, leaflet session (LS) 1h	Knowledge Attitudes	Line managers	Public sector Northumberland Fire and Rescue Service	Knowledge: improved* Attitudes: LLW and MHFA compared to LS were associated with significant improvements in attitudes to mental illness* Behavior: improved self-efficacy around mental health*	Randomized controlled trial	2 Time points: pre & post measurement, no follow-up.	Yes	Allocation: random allocation to one of the three training conditions Withdrawals: 176 participants in total were allocated to one of the three training conditions. Of those, 106 attended and 89 completed pre & post questionnaires (31 LWW, 41 MHFA, 17 LS). Risk of bias: low
Quinn et al. (2011) Scotland	Anti-Stigma Workshop Duration: 6h	Attitudes	Housing association and telecommunication workers	Public and private sector Housing association and telecommunication workers	Attitudes: reduction in stigmatizing attitudes for both first* and third person views*. The reduction of stigma was greater when assessing first person compared to third person stigma*	quasi-experimental (repeated-measures design)	2 Time points: pre & post measurement, no follow-up.	No	Allocation: n/a Withdrawals: A total of 101 participants attended the training and 87 completed the pre & post survey. Risk of bias: high	Again, participants might not be representative of the wider population, as dealing with clients with mental health problems is part of their routine work.
Jorm et al. (2010) Australia	Modified version of the Youth Mental Health First Aid course Duration: 2 days (7h per day)	Knowledge Attitudes Behavior	Teachers of the middle years in school (years 8-10)	Public sector High Schools (in the government, Catholic or independent systems)	Knowledge: increase in knowledge* Attitudes: changed beliefs about treatment to be more like those of mental health professionals, reduced some aspects of stigma* Behavior: increased confidence in providing help to students and colleagues* However, no effects were found on teachers' individual support towards students with mental health problems or on student mental health.	cluster randomized trial	3 Time points: pre, post measurement and 6 months follow-up Most of the changes found were sustained 6 months after training.	Yes	Allocation: use of a cluster design of schools because it was not feasible to randomly assign individual teachers who were working in the same school. Of 16 in total, 14 schools were randomly assigned to either receive training immediately or be placed on a wait list Withdrawals: 22% of teachers did not complete the post-test survey and 28% the follow-up survey. In relation to the students, 24% d…
Pierce et al. (2010) Australia	Mental Health First Aid Duration: 12h over 3 weeks	Knowledge Attitudes Behavior	Football Club leaders / Coaches	Others Football Clubs in the rural Australian football league	Knowledge: increased capacity to recognise mental illness* Attitudes: no significant change in attitudes about depression management strategies (except for more positive about antidepressants*) Behavior: increased confidence to respond to mental health difficulties in others* Indirect benefit to club players from this approach seemed limited as minimal changes in attitudes were reported by players	quasi-experimental	2 Time points: pre & post measurement, no follow-up.	No	Allocation: n/a Outcome assessment not blinded Withdrawals: Football club leaders' response rate for the pre-survey was 100% and 66% for the post-survey. Players' response rate for the pre-survey was 100% and 36% for the post-survey. Risk of bias: high
Brandling & McKenna (2010) United Kingdom unpublished; not peer-reviewed	Mental Health First Aid Duration: 12h course	Knowledge Behavior	Line managers and front line staff	Public sector Selwood Housing, Wiltshire Council, NHS Wiltshire	Knowledge: improved* Behavior: increased perceived confidence*	quasi-experimental	2 Time points: pre & 3 weeks post measurement, no follow-up.	No	Allocation: participants were recruited using a convenience sample Outcome assessment not blinded Withdrawals: 19 of 55 participants completed the pre & post survey. 35 of 55 completed the pre&post quiz and 10 of 55 completed a post-interview. Risk of bias: high
* significant (p<.05)
