# Supplementary material for: The effectiveness of interventions targeting the stigma of mental illness at the workplace: a systematic review
Source: BMC Psychiatry. 2016 Jan 6;16:1. doi: 10.1186/s12888-015-0706-4 (PMC4704270; doi:10.1186/s12888-015-0706-4)
Supplement: Additional file 3: Table S2. — Effect sizes reported for included studies. (XLSX 13 kb) [file 12888_2015_706_MOESM3_ESM.xlsx]

## Sheet: Table 4
Additional file 3: Table S2: Effect sizes reported for included studies
Author (Year)	Intervention	Knowledge**			Attitude**			Behaviour**
		Pre (mean sd)	Post	Effect size	Pre	Post	Effect size	Pre	Post	Effect size	Follow-up	Comments
Svensson & Hansson (2014) Sweden	Mental Health First Aid	7.2 (2.2)	8.7 (2.1)	0.63*	36.4 (4.5) 1.2 (0.5) 5.0 (1.1) 24.9 (6.5) 1.3 (0.5) 1.6 (0.6) 1.7 (0.7) 3.7 (1.1) 33.7 (4.5) 21.5 (5.9) 1.8 (0.6) 1.9 (0.7) 2.0 (0.7) 2.3 (0.6)	35.4 (5.3) 1.3 (0.5) 5.3 (1.1) 24.8 (6.7) 1.4 (0.5) 1.6 (0.6) 1.7 (0.6) 3.8 (1.1) 33.6 (4.7) 22.4 (5.8) 1.7 (0.6) 1.8 (0.6) 1.9 (0.6) 2.2 (0.6)	0.29* 0.34* -0.08 0.09 0.19 0.20 0.12 0.04 0.14 -0.17 0.10 0.06 0.08 0.22	2.9 (0.9) 2.4 (0.8)	3.1 (0.9) 2.7 (0.6)	0.22* 0.32*	Improved knowledge about mental ill health and treatment as well as behavior change is sustained over a period of 2 years*
Krameddine et al. (2013) Canada	Role Plays	8.4 (2.6) 1.9 (2.8)	8.7 (2.7) 1.3 (2.9)*		24.5 (4.9) 37 (5.1) 23.3. (5.1) 31.4 (5.6)	25 (4.7) 36.3 (5.9) 25 (5.4) 31 (6.1)		3.49 (0.86) 3.39 (0.87) 3.51 (0.73) 11.5 (1.9)	3.73 (0.77)* 3.65 (0.79)* 3.73 (0.73)* 8.0 (1.2)* / 5.2 (0.9)*			Number of mental health calls significantly increased; costs of training per officer 120 USD
Hossain et al. (2009)	Mental Health First Aid			1.33*			0.28					Different data analysis; change in percentages, t statistics
Massey et al. (2010)	Mental Health First Aid	2.96 (0.98)	3.58 (0.69)	1.06*	3.72 (0.93)	3.55 (1.05)	-0.31	3.18 (0.88)	3.79 (0.83)	0.72*
Kitchener & Jorm (2004)	Mental Health First Aid	90.2%	95.8%	0.22	82.10 (17.27) 84.28 (19.33) 83.28 (16.65) 8.74 (2.80) 12.12 (3.53) 20.88 (5.79)	86.29 (18.30) 87.41 (18.26) 86.98 (16.78)* 7.86 (2.50)* 11.27 (3.50) 19.14 (5.43)*	0.18	54.5% 71.5% 37.0% 28.1%	74.5%* 72.9% 39.0% 29.4%*	0.09		Significant improvement in participants' mental health (p=0.035) but not physical health
Luong et al. (2013)	Online training & discussion groups				61.2 (7.2) 29 (3.3)	60.9 (7.1) / 62.0 (6.8) 30 (3.6) / 31 (3.5)*					Evalution did not show attitudinal change post-intervention; thus not sustained in follow-up.	Increase in tolerant attitudes from pre-training to follow-up, however not apparent immediate post-intervention
Gould et al. (2007)	Trauma Risk Managament (TRiM)				26.9 (3.8) 26.6 (3.7) 17.2 (4.5) 19.1 (4.7)	28.0 (3.0)* 28.2 (3.4)* 18.2 (4.8) 21.5 (4.6)*					Generally changes remained significant at one-month follow-up.	Non-significant effect on participants' general mental health
Stuart et al. (2013)	Online Training											Different data analysis, percentage of correct answers on survey
Knifton & Quinn (2009)	Anti-Stigma Workshop	0.72	85%*		3.20 (0.1) 2.6 3.1 4.1	2.98 (1.0)* 2.3 2.9 3.7*
Nishiuchi et al. (2007)	Psychoeducation	40.7 (1.5)	45.7 (1.3)* / (45.0 (1.5)		12.9 (0.5)	12.9 (0.6) / 12.6 (0.6)		46.8 (1.8)	50.9 (2.1) / 49.1 (1.7)		Change in knowledge is sustained over time.
Compton et al. (2006)	Crisis Intervention Training (CIT)	6.4 (1.8)	7.4 (1.2)*		2.4 (0.9) 2.0 (0.9) 1.8 (0.8) 2.5 (0.8) 1.8 (0.9) 2.8 (0.8) 14 (3.9)	2.2 (0.9)* 1.9 (0.9) 2.0 (0.9) 2.7 (0.7)* 2.0 (0.9)* 2.8 (0.9) 16 (4.1)*
Moffitt et al. (2014)	Training Course (LWW) vs. Mental Health First Aid (MHFA) vs. leaflet session (LS)											Different data analysis, z scores for differences between intervention types
Quinn et al. (2011)	Anti-Stigma Workshop				34.8 (5.33) 42.1 (8.18)	27.5 (5.66)* 38.7 (8.03)*
Jorm et al. (2010)	Modified version of the Youth Mental Health First Aid course			0.39*			0.28			0.20	Most of the changes found were sustained 6 month post intervention	Too many items to list here; for a full report on effect sizes, please refer to original article
Pierce et al. (2010)	Mental Health First Aid	44% 23%	100% 78%	1.13*	39% 68% 82% 26%	83% 88% 92% 46%						Different data analysis
Brandling et al. (2010)	Mental Health First Aid											Different data analysis, z scores for pre/post change
* significant (p<.05)
** data reported only for intervention group
*** effect size for difference between intervention vs. control group
